# Supplementary material for: Changes in Body Mass Index and Their Associations with Psychological Distress, Worries, and Emotional Eating during the COVID-19 Pandemic: A Norwegian Cohort Study
Source: Nutrients. 2023 Sep 2;15(17):3834. doi: 10.3390/nu15173834 (PMC10490145; doi:10.3390/nu15173834)
Supplement: Supplementary file 1 [file nutrients-15-03834-s001.zip]

Archive with 1 entries (1 files):
- BiE study- BMI Supplementary Material.pdf
